# Supplementary material for: Expression of Concern: Prognostic value of long non-coding RNA CCAT1 expression in patients with cancer: A meta-analysis
Source: PLoS One. 2023 Apr 20;18(4):e0284940. doi: 10.1371/journal.pone.0284940 (PMC10118116; doi:10.1371/journal.pone.0284940)
Supplement: S1 File — (ZIP) [file pone.0284940.s001.zip]

Archive with 46 entries (46 files):
- 1 Primary data (open with Stata 14.0)/01 Meta-analysis of pooled HRs of OS with increased CCAT1 expression before excluding the outlier study.dta
- 1 Primary data (open with Stata 14.0)/02 Meta-analysis of pooled HRs of OS with increased CCAT1 expression after excluding the outlier study.dta
- 1 Primary data (open with Stata 14.0)/03 Meta-analysis of pooled HRs of RFS with increased CCAT1 expression.dta
- 1 Primary data (open with Stata 14.0)/04 Meta-analysis of the independent role of CCAT1 in OS and recurrence of cancer before excluding the outlier study.dta
- 1 Primary data (open with Stata 14.0)/05 Meta-analysis of the independent role of CCAT1 in OS and recurrence of cancer after excluding the outlier study.dta
- 1 Primary data (open with Stata 14.0)/06.1 Meta-analysis of increased CCAT1 expression and TNM staging for the 2 studies on Colorectal cancer.dta
- 1 Primary data (open with Stata 14.0)/06.2 Meta-analysis of increased CCAT1 expression Microvascular invasion for the 2 studies on Hepatocellular carcinoma.dta
- 1 Primary data (open with Stata 14.0)/06.3 Meta-analysis of increased CCAT1 expression and Capsular formation for the 2 studies on Hepatocellular carcinoma.dta
- 2 Figures/Fig 1.tif
- 2 Figures/Fig 2A.tif
- 2 Figures/Fig 2B.tif
- 2 Figures/Fig 2C.tif
- 2 Figures/Fig 2D.tif
- 2 Figures/Fig 3.tif
- 2 Figures/Fig 4.tif
- 2 Figures/Fig 5.tif
- 2 Figures/Fig 6.tif
- 2 Figures/Fig 7.tif
- 2 Figures/S1A_Fig.tif
- 2 Figures/S1B_Fig.tif
- 2 Figures/S1C_Fig.tif
- 2 Figures/S2A_Fig.tif
- 2 Figures/S2B_Fig.tif
- 2 Figures/S2C_Fig.tif
- 2 Figures/S3_Fig.tif
- 2 Figures/S4A_Fig.tif
- 2 Figures/S4B_Fig.tif
- 2 Figures/S4C_Fig.tif
- 3 The 11 included studies in PDF/1.pdf
- 3 The 11 included studies in PDF/10.pdf
- 3 The 11 included studies in PDF/11.pdf
- 3 The 11 included studies in PDF/2.pdf
- 3 The 11 included studies in PDF/3.pdf
- 3 The 11 included studies in PDF/4.pdf
- 3 The 11 included studies in PDF/5.pdf
- 3 The 11 included studies in PDF/6.pdf
- 3 The 11 included studies in PDF/7.pdf
- 3 The 11 included studies in PDF/8.pdf
- 3 The 11 included studies in PDF/9.pdf
- 3 The 11 included studies in PDF/Information.xlsx
- 4 Documents/03 Full Search Strategy for Pubmed.docx
- 4 Documents/04 A full electronic search strategy and procedure for Pubmed.doc
- 4 Documents/05 Detailed table of quality assessment for included studies.doc
- 4 Documents/06 Quality assessment of primary Studies under Method.docx
- 4 Documents/PRISMA S1_Checklist.doc
- 4 Documents/Tables.docx
