# Supplementary material for: Expression of Concern: Prognostic value of long non-coding RNA CCAT1 expression in patients with cancer: A meta-analysis
Source: PLoS One. 2023 Apr 20;18(4):e0284940. doi: 10.1371/journal.pone.0284940 (PMC10118116; doi:10.1371/journal.pone.0284940)
Supplement: S1 File — (ZIP) [file pone.0284940.s001.zip › 3 The 11 included studies in PDF/Information.xlsx]

## Sheet: Sheet1
No	Author	year	region	SampleType	tumor type	sample size	preoperative treatment	clinical stage of tumor	method of CCAT1 expression	Elevated CCAT1	cut-off value	outcome measure	survival analysis	method of obtaining HRs	Quality score
1	Deng et al.	2015	China	Tissue	hepatocellular carcinoma	66	NA	NA	qrtPCR	significant higher（p<0.001）	median	RFS，OS	No	2	7
2	Zhu et al.	2015	China	Tissue	hepatocellular Carcinoma	86	No	NA	qrtPCR	NA	median	RFS，OS	Univariable，multivariable analysis	1,2	7
3	Zhang et al.	2016	China	Tissue	esophageal squamous cell carcinoma	90	NA	I-IV	qrtPCR	80.7%，significant higher（p<0.001）	median	OS	Univariable，multivariable analysis	1	7
4	He et al.	2014	China	Tissue	Colon Cancer	48	No	I-IV	qrtPCR	significant higher（p<0.05）	median	OS	No	2	6
5	Zhao et al.	2016	China	Tissue	Endometrial Carcinoma	108	No	I-IV	qrtPCR	4.77folds，significant higher（p<0.001）	median	OS	No	2	6
6	Cui et al.	2015	China	Plasma	colorectal cancer	60	No	I-IV	qrtPCR	significant higher（p<0.001）	0.0031 times of 2^(-∆∆Ct)(H:L=22:38)	OS	No	2	6
7	Zhang et al.	2015	China	Tissue	Breast Cancer	92	No	I-III	qrtPCR	significant higher（p<0.05）	median	OS，PFS	Multivariate	1	6
8	Luo et al.	2014	China	Tissue	non-small cell lung cancer	62	No	II-IV	qrtPCR	significant higher（p<0.0001）	median	OS	No	2	5
9	Wang et al.	2015	China	Tissue	hepatocellular carcinoma	97	No	I-IV	qrtPCR	significant higher，more than 2 folds（p<0.05）	2 times of 2^(-∆∆Ct[HCC/ANLT])	OS，DFS	Univariable，multivariable analysis	1	7
10	McCleland et al.	2015	UK	Tissue	colorectal cancer	638	NA	I-IV	ISH assay	significant higher（p<0.05）	ISH score = 1	OS	Multivariate	1	6
11	Liu et al.	2017	China	Tissue	gastric cancer	240	No	I-IV	qrtPCR	significant higher（p<0.001）	0.041 times of 2^(-∆∆Ct)	RFS，OS	Univariable，multivariable analysis	1	7
						1587
	∆Ct = Ct (CCAT1) - Ct (GAPDH)
	ISH: In Situ Hybridization
	ANLT:adjacent non-tumorous liver tissues
